# Supplementary material for: Telomere Length, Oxidative Stress Markers, and Related miRNAs in Non-Invasive Samples of Mild COVID-19 Cases
Source: Int J Mol Sci. 2025 May 21;26(10):4934. doi: 10.3390/ijms26104934 (PMC12111949; doi:10.3390/ijms26104934)
Supplement: Supplementary file 1 [file ijms-26-04934-s001.zip]

Archive with 1 entries (1 files):
- ijms-3590192-supplementary.pdf
